# Supplementary material for: Prevalence and Severity of Lower Gastrointestinal Symptoms amongst Non-Dialysis Chronic Kidney Disease Patients: A Systematic Review and Meta-Analysis
Source: J Clin Med. 2022 Oct 28;11(21):6363. doi: 10.3390/jcm11216363 (PMC9656905; doi:10.3390/jcm11216363)
Supplement: Supplementary file 1 [file jcm-11-06363-s001.zip]

Archive with 1 entries (1 files):
- jcm-1950103-supplementary.pdf
